# Supplementary material for: Estimating Real-Time qPCR Amplification Efficiency from Single-Reaction Data
Source: Life (Basel). 2021 Jul 14;11(7):693. doi: 10.3390/life11070693 (PMC8303528; doi:10.3390/life11070693)
Supplement: Supplementary file 1 [file life-11-00693-s001.zip]

Archive with 1 entries (1 files):
- life-1272248-supplementary.pdf
